# Supplementary material for: Localized Myocardial Anti-Inflammatory Effects of Temperature-Sensitive Budesonide Nanoparticles during Radiofrequency Catheter Ablation
Source: Research (Wash D C). 2022 May 31;2022:9816234. doi: 10.34133/2022/9816234 (PMC9178488; doi:10.34133/2022/9816234)
Supplement: Supplementary Materials — Text ST1: materials. Text ST2: characterization of NPs. Text ST3: drug release profile. Text ST4: circulation profile of Cy5-labeled NPs. Text ST5: drug release profile. Text ST6: preliminary safety evaluation. Figure S1: schematic diagram of nanoparticle preparation process. Figure S2: dynamic light scattering (DLS) size distribution of P/B NPs. Figure S3: transmittance (T%) profile of different nanoparticle solutions. Figure S4: the cytotoxicity evaluation of NPs. Figure S5: blood routine examination of mice. Figure S6: PLGA nanoparticles entering the ablation site of rabbits. Figure S7: cytokine measurement at different stages of ablation. Figure S8: H&E staining assays of major organs collected from pigs on the third day after cardiac ablation. Figure S9: statistics of hemorrhage area in tissue sections in each group. Figure S10: histological findings of radiofrequency ablation lesions in free BUD group. Table S1: characteristics of P/B and P/B-COS NPs size and zeta potential of nanoparticles according to the chitosan coating and inclusion of BUD. Table S2: ablation parameters of control group (CG) administration of physiological saline in comparison with the experiment group (EG) administration of P/B-COS NPs. Movies S1: the mapping process before radiofrequency catheter ablation. Movie S2: real-time visualization of in vivo saline irrigation using intracardiac ultrasound. Movies S3: real time monitoring of left atrial posterior wall ablation in pigs. [file 9816234.f1.zip]

Archive with 4 entries (4 files):
- Liu_Revised-Supplementary_Material.docx
- Supplemental Movie 1.mp4
- Supplemental Movie 2.mp4
- Supplemental Movie 3.mp4
